# Supplementary material for: Prevalence of Neural Autoantibodies in Paired Serum and Cerebrospinal Fluid in Adult Patients with Drug-Resistant Temporal Lobe Epilepsy of Unknown Etiology
Source: J Clin Med. 2021 Oct 21;10(21):4843. doi: 10.3390/jcm10214843 (PMC8584597; doi:10.3390/jcm10214843)
Supplement: Supplementary file 1 [file jcm-10-04843-s001.zip]

Archive with 1 entries (1 files):
- jcm-1416453-supplementary.pdf
